# Supplementary material for: A machine learning model and molecular clusters of epigenetic chromatin regulators in tuberculosis based on bioinformatics and clinical samples
Source: Sci Rep. 2025 Nov 25;15:41895. doi: 10.1038/s41598-025-25858-9 (PMC12647805; doi:10.1038/s41598-025-25858-9)
Supplement: Supplementary file 1 — Supplementary Material 1 [file 41598_2025_25858_MOESM1_ESM.zip]

Archive with 27 entries (26 files):
- code/
- code/geoARG05.diff.R
- code/geoARG06.venn.R
- code/geoCRG04.ann.pl
- code/geoCRG05.normalize.R
- code/geoCRG06.crgExp.R
- code/geoCRG07.diff.R
- code/geoCRG08.preRcircos.pl
- code/geoCRG09.RCircos.R
- code/geoCRG10.cor.R
- code/geoCRG11.CIBERSORT.R
- code/geoCRG11.run.R
- code/geoCRG12.barplot.R
- code/geoCRG13.immuneCor.R
- code/geoCRG14.cluster.R
- code/geoCRG15.cluHeatmap.R
- code/geoCRG16.PCA.R
- code/geoCRG17.clusterImm.R
- code/geoCRG18.GSVA.R
- code/geoCRG19.WGCNA.R
- code/geoCRG20.clusterWGCNA.R
- code/geoCRG21.venn.R
- code/geoCRG22.model.R
- code/geoCRG23.Nomo.R
- code/geoCRG24.normalize.R
- code/geoCRG25.testROC.R
- code/geoCRG26.geneCor.R
