# Supplementary material for: A machine learning model and molecular clusters of epigenetic chromatin regulators in tuberculosis based on bioinformatics and clinical samples
Source: Sci Rep. 2025 Nov 25;15:41895. doi: 10.1038/s41598-025-25858-9 (PMC12647805; doi:10.1038/s41598-025-25858-9)
Supplement: Supplementary file 1 — Supplementary Material 1 [file 41598_2025_25858_MOESM1_ESM.zip › code/geoARG06.venn.R]

######Video source: https://ke.biowolf.cn
######ÉúÐÅ×ÔÑ§Íø: https://www.biowolf.cn/
######Î¢ÐÅ¹«ÖÚºÅ£ºbiowolf_cn
######ºÏ×÷ÓÊÏä£ºbiowolf@foxmail.com
######´ðÒÉÎ¢ÐÅ: 18520221056

#install.packages("VennDiagram")


library(VennDiagram)      #ÒýÓÃ°ü
setwd("C:\\Users\\HP\\Desktop\\TB\\GSE83456-GPL10058-50081\\05.normalize\\06.venn")     #ÉèÖÃ¹¤×÷Ä¿Â¼
geneList=list()

#¶ÁÈ¡²îÒì·ÖÎöµÄ½á¹ûÎÄ¼þ
rt=read.table("diff.txt", header=T, sep="\t", check.names=F)
geneNames=as.vector(rt[,1])              #ÌáÈ¡²îÒì»ùÒòµÄÃû³Æ
geneNames=gsub("^ | $","",geneNames)     #È¥µô»ùÒòÊ×Î²µÄ¿Õ¸ñ
uniqGene=unique(geneNames)               #¶Ô²îÒì»ùÒòÈ¡unique
geneList[["DEG"]]=uniqGene

#È¾É«ÖÊµ÷½ÚµÄÁÐ±íÎÄ¼þ
rt=read.table("chromatin_mRNA.txt", header=F, sep="\t", check.names=F)
geneNames=as.vector(rt[,1])              #ÌáÈ¡×ÔÊÉ»ùÒòµÄÃû³Æ
geneNames=gsub("^ | $","",geneNames)     #È¥µô»ùÒòÊ×Î²µÄ¿Õ¸ñ
uniqGene=unique(geneNames)               #¶Ô×ÔÊÉ»ùÒòÈ¡unique
geneList[["Autophagy"]]=uniqGene

#»æÖÆvennÍ¼
venn.plot=venn.diagram(geneList,filename=NULL,fill=c("cornflowerblue", "darkorchid1"),scaled=FALSE,cat.pos=c(-1,1),cat.col = c("cornflowerblue", "darkorchid1"),cat.cex = 1.2)
pdf(file="venn.pdf", width=5, height=5)
grid.draw(venn.plot)
dev.off()

#Êä³ö½»¼¯»ùÒòµÄÁÐ±í
interGenes=Reduce(intersect, geneList)
write.table(interGenes, file="interGene.txt", sep="\t", quote=F, col.names=F, row.names=F)


######Video source: https://ke.biowolf.cn
######ÉúÐÅ×ÔÑ§Íø: https://www.biowolf.cn/
######Î¢ÐÅ¹«ÖÚºÅ£ºbiowolf_cn
######ºÏ×÷ÓÊÏä£ºbiowolf@foxmail.com
######´ðÒÉÎ¢ÐÅ: 18520221056
