# Supplementary material for: A machine learning model and molecular clusters of epigenetic chromatin regulators in tuberculosis based on bioinformatics and clinical samples
Source: Sci Rep. 2025 Nov 25;15:41895. doi: 10.1038/s41598-025-25858-9 (PMC12647805; doi:10.1038/s41598-025-25858-9)
Supplement: Supplementary file 1 — Supplementary Material 1 [file 41598_2025_25858_MOESM1_ESM.zip › code/geoCRG09.RCircos.R]

#install.packages("RCircos")


library("RCircos")       #ÒýÓÃ°ü
setwd("C:\\Users\\HP\\Desktop\\TB\\GSE83456-GPL10058-50081\\09.Rcircos")      #ÉèÖÃ¹¤×÷Ä¿Â¼

#³õÊ¼»¯È¦Í¼
cytoBandIdeogram=read.table("refer.txt", header=T, sep="\t", check.names=F)
chr.exclude <- NULL
cyto.info <- cytoBandIdeogram
tracks.inside <- 4
tracks.outside <- 0
RCircos.Set.Core.Components(cyto.info, chr.exclude, tracks.inside, tracks.outside)

#ÉèÖÃÈ¦Í¼µÄ²ÎÊý
rcircos.params <- RCircos.Get.Plot.Parameters()
rcircos.params$text.size=0.7
rcircos.params$point.size=5
RCircos.Reset.Plot.Parameters(rcircos.params)

#Êä³öÎÄ¼þ
pdf(file="RCircos.pdf", width=7, height=7)
RCircos.Set.Plot.Area()
RCircos.Chromosome.Ideogram.Plot()

#¶ÁÈ¡»ùÒò×¢ÊÍÎÄ¼þ£¬±ê×¢»ùÒòµÄÃû³Æ
RCircos.Gene.Label.Data=read.table("Rcircos.geneLabel.txt", header=T, sep="\t", check.names=F)
name.col <- 4
side <- "in"
track.num <- 1
RCircos.Gene.Connector.Plot(RCircos.Gene.Label.Data, track.num, side)
track.num <- 2
RCircos.Gene.Name.Plot(RCircos.Gene.Label.Data, name.col, track.num, side)
dev.off()


######Video source: https://ke.biowolf.cn
######ÉúÐÅ×ÔÑ§Íø: https://www.biowolf.cn/
######Î¢ÐÅ¹«ÖÚºÅ£ºbiowolf_cn
######ºÏ×÷ÓÊÏä£ºbiowolf@foxmail.com
######´ðÒÉÎ¢ÐÅ: 18520221056
