# Supplementary material for: A machine learning model and molecular clusters of epigenetic chromatin regulators in tuberculosis based on bioinformatics and clinical samples
Source: Sci Rep. 2025 Nov 25;15:41895. doi: 10.1038/s41598-025-25858-9 (PMC12647805; doi:10.1038/s41598-025-25858-9)
Supplement: Supplementary file 1 — Supplementary Material 1 [file 41598_2025_25858_MOESM1_ESM.zip › code/geoCRG23.Nomo.R]

######Video source: https://ke.biowolf.cn
######ÉúÐÅ×ÔÑ§Íø: https://www.biowolf.cn/
######Î¢ÐÅ¹«ÖÚºÅ£ºbiowolf_cn
######ºÏ×÷ÓÊÏä£ºbiowolf@foxmail.com
######´ðÒÉÎ¢ÐÅ: 18520221056

#install.packages("rms")
#install.packages("rmda")


#ÒýÓÃ°ü
library(rms)
library(rmda)

inputFile="normalize.txt"             #±í´ïÊý¾ÝÎÄ¼þ
geneFile="importanceGene.XGB.txt"     #»ùÒòÁÐ±íÎÄ¼þ
setwd("C:\\Users\\HP\\Desktop\\23.Nomo")      #ÉèÖÃ¹¤×÷Ä¿Â¼

#¶ÁÈ¡ÊäÈëÎÄ¼þ
data=read.table(inputFile, header=T, sep="\t", check.names=F, row.names=1)
row.names(data)=gsub("-", "_", row.names(data))

#¶ÁÈ¡»ùÒòÁÐ±íÎÄ¼þ,ÌáÈ¡¼²²¡ÌØÕ÷»ùÒòµÄ±í´ïÁ¿
geneRT=read.table(geneFile, header=T, sep="\t", check.names=F)
data=data[as.vector(geneRT[,1]),]

#»ñÈ¡ÑùÆ··Ö×éÐÅÏ¢
data=t(data)
group=gsub("(.*)\\_(.*)", "\\2", row.names(data))
rt=cbind(as.data.frame(data), Type=group)
paste(colnames(data), collapse="+")

#Êý¾Ý´ò°ü
ddist=datadist(rt)
options(datadist="ddist")

#¹¹½¨Ä£ÐÍ£¬»æÖÆÁÐÏßÍ¼
lrmModel=lrm(Type~ DHRS9+HIST1H2BK+C16orf74+SLC30A1+ GBP1, data=rt, x=T, y=T)
nomo=nomogram(lrmModel, fun=plogis,
	fun.at=c(0.0001,0.1,0.3,0.5,0.7,0.9,0.99),
	lp=F, funlabel="Risk of Disease")
#Êä³öÁÐÏßÍ¼
pdf("Nomo.pdf", width=8, height=6)
plot(nomo)
dev.off()

#»æÖÆÐ£×¼ÇúÏß
cali=calibrate(lrmModel, method="boot", B=1000)
pdf("Calibration.pdf", width=5.5, height=5.5)
plot(cali,
	xlab="Predicted probability",
	ylab="Actual probability", sub=F)
dev.off()

#»æÖÆ¾ö²ßÇúÏß
rt$Type=ifelse(rt$Type=="Control", 0, 1)
dc=decision_curve(Type ~  DHRS9+HIST1H2BK+C16orf74+SLC30A1+ GBP1, data=rt, 
	family = binomial(link ='logit'),
	thresholds= seq(0,1,by = 0.01),
	confidence.intervals = 0.95)
#Êä³öDCAÍ¼ÐÎ
pdf(file="DCA.pdf", width=5.5, height=5.5)
plot_decision_curve(dc,
	curve.names="Model",
	xlab="Threshold probability",
	cost.benefit.axis=T,
	col="red",
	confidence.intervals=FALSE,
	standardize=FALSE)
dev.off()
