# Supplementary material for: A machine learning model and molecular clusters of epigenetic chromatin regulators in tuberculosis based on bioinformatics and clinical samples
Source: Sci Rep. 2025 Nov 25;15:41895. doi: 10.1038/s41598-025-25858-9 (PMC12647805; doi:10.1038/s41598-025-25858-9)
Supplement: Supplementary file 1 — Supplementary Material 1 [file 41598_2025_25858_MOESM1_ESM.zip › code/geoCRG25.testROC.R]

######Video source: https://ke.biowolf.cn
######ÉúÐÅ×ÔÑ§Íø: https://www.biowolf.cn/
######Î¢ÐÅ¹«ÖÚºÅ£ºbiowolf_cn
######ºÏ×÷ÓÊÏä£ºbiowolf@foxmail.com
######´ðÒÉÎ¢ÐÅ: 18520221056

#install.packages("caret")
#install.packages("DALEX")
#install.packages("ggplot2")
#install.packages("randomForest")
#install.packages("kernlab")
#install.packages("pROC")
#install.packages("xgboost")


#ÒýÓÃ°ü
library(caret)
library(DALEX)
library(ggplot2)
library(randomForest)
library(kernlab)
library(xgboost)
library(pROC)

set.seed(123)      #ÉèÖÃÖÖ×Ó
inputFile="test.normalize.txt"         #±í´ïÊý¾ÝÎÄ¼þ
geneFile="importanceGene.SVM.txt"      #»ùÒòÁÐ±íÎÄ¼þ
setwd("C:\\Users\\HP\\Desktop\\TB\\GSE83456-GPL10058-50081\\25.testROC")      #ÉèÖÃ¹¤×÷Ä¿Â¼

#¶ÁÈ¡±í´ïÊý¾ÝÎÄ¼þ
data=read.table(inputFile, header=T, sep="\t", check.names=F, row.names=1)
row.names(data)=gsub("-", "_", row.names(data))

#¶ÁÈ¡»ùÒòÁÐ±íÎÄ¼þ, ÌáÈ¡¼²²¡ÌØÕ÷»ùÒòµÄ±í´ïÁ¿
geneRT=read.table(geneFile, header=T, sep="\t", check.names=F)
data=data[as.vector(geneRT[,1]),]

#»ñÈ¡ÑùÆ··Ö×éÐÅÏ¢
data=t(data)
group=gsub("(.*)\\_(.*)", "\\2", row.names(data))
data=as.data.frame(data)
data$Type=group

#¶ÔÊý¾Ý½øÐÐ·Ö×é
inTrain<-createDataPartition(y=data$Type, p=0.7, list=F)
train<-data[inTrain,]
test<-data[-inTrain,]

#Ñ¡ÔñÄ£ÐÍ
control=trainControl(method="repeatedcv", number=5, savePredictions=TRUE)
if(geneFile=="importanceGene.RF.txt"){
	#Ëæ»úÉ­ÁÖÊ÷Ä£ÐÍ
	model=train(Type ~ ., data = train, method='rf', trControl = control)
}else if(geneFile=="importanceGene.SVM.txt"){
	#SVM»úÆ÷Ñ§Ï°Ä£ÐÍ
	model=train(Type ~., data = train, method = "svmRadial", prob.model=TRUE, trControl=control)
}else if(geneFile=="importanceGene.XGB.txt"){
	#XGBÄ£ÐÍ
	model=train(Type ~., data = train, method = "xgbDART", trControl=control)
}else if(geneFile=="importanceGene.GLM.txt"){
	#GLMÄ£ÐÍ
	model=train(Type ~., data = train, method = "glm", family="binomial", trControl=control)
}

#»æÖÆROCÇúÏß
yTest=ifelse(test$Type=="Control", 0, 1)
pred1=predict(model, newdata=test, type="prob")
roc1=roc(yTest, as.numeric(pred1[,2]))
ci1=ci.auc(roc1, method="bootstrap")
ciVec=as.numeric(ci1)
pdf(file="ROC.pdf", width=5, height=5)
plot(roc1, print.auc=T, legacy.axes=T, main="", col="red")
text(0.39, 0.43, paste0("95% CI: ",sprintf("%.03f",ciVec[1]),"-",sprintf("%.03f",ciVec[3])), col="red")
dev.off()


######Video source: https://ke.biowolf.cn
######ÉúÐÅ×ÔÑ§Íø: https://www.biowolf.cn/
######Î¢ÐÅ¹«ÖÚºÅ£ºbiowolf_cn
######ºÏ×÷ÓÊÏä£ºbiowolf@foxmail.com
######´ðÒÉÎ¢ÐÅ: 18520221056
