# Supplementary material for: A machine learning model and molecular clusters of epigenetic chromatin regulators in tuberculosis based on bioinformatics and clinical samples
Source: Sci Rep. 2025 Nov 25;15:41895. doi: 10.1038/s41598-025-25858-9 (PMC12647805; doi:10.1038/s41598-025-25858-9)
Supplement: Supplementary file 1 — Supplementary Material 1 [file 41598_2025_25858_MOESM1_ESM.zip › code/geoCRG26.geneCor.R]

#if (!requireNamespace("BiocManager", quietly = TRUE))
#    install.packages("BiocManager")
#BiocManager::install("limma")

#install.packages("ggplot2")
#install.packages("ggpubr")
#install.packages("ggExtra")


#ÒýÓÃ°ü
library(limma)
library(ggplot2)
library(ggpubr)
library(ggExtra)

inputFile="test.normalize.txt"         #±í´ïÊý¾ÝÎÄ¼þ
geneFile="importanceGene.XGB.txt"      #»ùÒòÁÐ±íÎÄ¼þ
cliFile="clinical.txt"                 #ÁÙ´²Êý¾ÝÎÄ¼þ
setwd("C:\\Users\\HP\\Desktop\\TB\\GSE83456-GPL10058-50081\\26.testgeneCor")     #ÉèÖÃ¹¤×÷Ä¿Â¼

#¶ÁÈ¡ÊäÈëÎÄ¼þ
data=read.table(inputFile, header=T, sep="\t", check.names=F, row.names=1)
row.names(data)=gsub("-", "_", row.names(data))

#¶ÁÈ¡»ùÒòÁÐ±íÎÄ¼þ
geneRT=read.table(geneFile, header=T, sep="\t", check.names=F)
data=data[as.vector(geneRT[,1]),]

#É¾µô¶ÔÕÕ×éÑùÆ·
group=sapply(strsplit(colnames(data),"\\_"), "[", 2)
data=data[,group=="Treat"]
colnames(data)=gsub("_Treat", "", colnames(data))

#¶ÁÈ¡ÁÙ´²Êý¾Ý
clinical=read.table(cliFile, header=T, sep="\t", check.names=F, row.names=1)
cliName=colnames(clinical)[1]
sameSample=intersect(colnames(data), row.names(clinical))
clinical=clinical[sameSample,,drop=F]
data=data[,sameSample,drop=F]

#Ïà¹ØÐÔ¼ìÑé
y=as.numeric(clinical[,cliName])
outTab=data.frame()
for(i in row.names(data)){
	x=as.numeric(data[i,])
	corT=cor.test(x, y, method = 'spearman')
	cor=corT$estimate
	pvalue=corT$p.value
	outTab=rbind(outTab, cbind(Gene=i, Clinical=cliName, cor, pvalue))
	#»æÖÆÏà¹ØÐÔÍ¼ÐÎ
	df1=as.data.frame(cbind(x,y))
	p1=ggplot(df1, aes(x, y)) + 
			xlab(i)+ylab(cliName)+ 
			geom_point()+ geom_smooth(method="lm",formula = y ~ x) + theme_bw()+
			stat_cor(method = 'spearman', aes(x =x, y =y))
	p2=ggMarginal(p1, type = "histogram", xparams = list(fill = "orange"),yparams = list(fill = "blue"))
	#Êä³öÏà¹ØÐÔÍ¼ÐÎ
	pdf(file=paste0(cliName,"_",i,".pdf"), width=5, height=4.5)
	print(p2)
	dev.off()
}
#Êä³öÏà¹ØÐÔ¼ìÑéµÄ½á¹û
write.table(file="corResult.txt",outTab,sep="\t",quote=F,row.names=F)
